# Supplementary material for: RNA-Puzzles Round III: 3D RNA structure prediction of five riboswitches and one ribozyme
Source: RNA. 2017 May;23(5):655–72. doi: 10.1261/rna.060368.116 (PMC5393176; doi:10.1261/rna.060368.116)
Supplement: Supplemental Material [file supp_060368.116_Supp_Tables_S1-S7_RNA_Puzzles.xlsx]

## Sheet: Sheet2
TABLE 1. Result summary of Puzzle 4.
Groupa	Numberb	RMSDc	Rank	DI alle	Rankd	INF allf	Rankd	INF wcg	Rankd	INF nwch	Rankd	INF stackingi	Rankd	Clash Scorej	Rankd	MCQk	Rankd	P-value
Chen	2	3.257	1	3.472	5	0.938	8	0.989	6	0.667	18	0.935	5	2.22	5	13.537	12	0
Chen	9	3.259	2	3.456	2	0.943	6	0.989	13	0.756	7	0.934	8	1.98	4	13.713	20	0
Chen	1	3.262	3	3.49	9	0.935	10	0.989	4	0.707	10	0.926	9	1.97	2	13.641	17	0
Chen	10	3.264	4	3.471	4	0.94	7	0.989	5	0.707	11	0.935	4	1.97	3	13.658	18	0
Chen	8	3.269	5	3.452	1	0.947	2	0.989	12	0.707	13	0.944	1	3.46	11	13.623	15	0
Chen	7	3.275	6	3.495	10	0.937	9	0.989	11	0.756	6	0.925	10	3.21	9	13.672	19	0
Chen	5	3.279	7	3.477	7	0.943	4	0.989	9	0.756	4	0.934	6	2.72	8	13.556	13	0
Chen	4	3.281	8	3.476	6	0.944	3	0.989	8	0.707	12	0.94	3	3.45	10	13.395	10	0
Chen	3	3.282	9	3.467	3	0.947	1	0.989	7	0.756	3	0.94	2	2.22	6	13.626	16	0
Chen	6	3.283	10	3.481	8	0.943	5	0.989	10	0.756	5	0.934	7	2.22	7	13.567	14	0
Bujnicki	1	3.994	11	4.379	11	0.912	11	0.979	20	0.671	14	0.893	11	20.41	22	13.302	8	0
Bujnicki	5	3.994	12	4.396	12	0.909	13	0.979	24	0.671	17	0.888	12	20.41	23	13.487	11	0
Bujnicki	2	3.997	13	4.427	14	0.903	16	0.979	21	0.671	15	0.88	15	24.34	25	13.206	6	0
Bujnicki	4	3.997	14	4.427	15	0.903	17	0.979	23	0.671	16	0.88	16	25.08	26	13.206	7	0
Bujnicki	3	4.002	15	4.402	13	0.909	12	0.979	22	0.75	8	0.885	13	21.64	24	13.37	9	0
Santalucia	1	4.023	16	4.563	16	0.882	24	0.989	3	0.567	26	0.852	24	33.92	28	14.423	23	0
Adamiak	3	4.091	17	4.857	18	0.842	26	0.934	27	0.289	27	0.821	26	18.69	20	15.852	24	0
Adamiak	2	4.222	18	4.909	19	0.86	25	0.957	25	0.577	20	0.826	25	19.92	21	16.035	25	0
Major	1	4.331	19	4.804	17	0.902	18	0.979	19	0.707	9	0.881	14	0.49	1	19.516	28	0
Adamiak	5	4.405	20	6.975	28	0.632	30	0.572	30	0.224	30	0.682	30	69.11	29	22.37	29	0
Das	1	4.498	21	5.038	24	0.893	23	0.979	14	0.577	21	0.875	23	8.62	12	11.059	1	0
Das	2	4.499	22	5.023	20	0.896	19	0.979	15	0.577	22	0.879	17	8.86	13	11.068	4	0
Das	3	4.499	23	5.023	21	0.896	20	0.979	16	0.577	23	0.879	18	8.86	14	11.061	2	0
Das	4	4.499	24	5.023	22	0.896	21	0.979	17	0.577	24	0.879	19	8.86	15	11.065	3	0
Das	5	4.499	25	5.023	23	0.896	22	0.979	18	0.577	25	0.879	20	8.86	16	11.068	5	0
Adamiak	1	4.705	26	5.603	25	0.84	27	0.945	26	0.577	19	0.801	27	17.22	19	16.746	27	0
Dokholyan	1	5.139	27	5.675	26	0.906	14	0.989	1	0.756	1	0.878	21	13.52	17	13.806	21	0
Dokholyan	2	5.139	28	5.675	27	0.906	15	0.989	2	0.756	2	0.878	22	13.52	18	13.806	22	0
Adamiak	4	6.339	29	9.066	29	0.699	29	0.697	29	0.25	29	0.723	29	70.83	30	23.255	30	0
Mikolajczak	1	12.801	30	17.774	30	0.72	28	0.739	28	0.289	28	0.749	28	29.29	27	16.227	26	0
Mean		4.34613		5.05997		0.8873		0.949		0.619533		0.875167		15.5957		14.3305
Srandard deviation		1.75495		2.69162		0.0758234		0.0983901		0.158159		0.0654602		17.5111		2.93828
Values in each row correspond to a predicted model.
aName of the research group that submitted the model.
bNumber of the model among all models from the same group.
cRMSD of the model compared with the accepted structure (in Å).
dColumns indicate the rank of the model with respect to the left-hand column metric.
eDI all is the Deformation Index taking into account all interactions (stacking, Watson–Crick, and non-Watson–Crick).
fINF all is the Interaction Network Fidelity taking into account all interactions.
gINF wc is the Interaction Network Fidelity taking into account only Watson–Crick interactions.
hINF nwc is the Interaction Network Fidelity taking into account only non-Watson–Crick interactions.
iINF stack is the Interaction Network Fidelity taking into account only stacking interactions.
jClash Score as computed by the MolProbity suite (Davis et al. 2007).
kMCQ Score is a comparison to native structure in torsion angle space (in degrees).
TABLE 2. Result summary of Puzzle 8.
Groupa	Numberb	RMSDc	Rank	DI alle	Rankd	INF allf	Rankd	INF wcg	Rankd	INF nwch	Rankd	INF stackingi	Rankd	Clash Scorej	Rankd	MCQk	Rankd	P-value
Das	3	4.92	1	5.79	1	0.85	2	0.98	2	0.58	6	0.82	3	13.8	33	12.9	3	0
Das	1	6.38	2	7.53	2	0.85	3	0.97	3	0.54	10	0.82	2	14.44	37	12.24	1	0
Bujnicki	7	6.78	3	9.02	3	0.75	20	0.91	24	0.29	22	0.71	20	0.96	2	15.75	16	0
Bujnicki	9	6.86	4	9.13	4	0.75	21	0.84	37	0.5	14	0.73	14	4.8	10	14.5	9	0
Das	2	10.27	5	12	5	0.86	1	0.98	1	0.54	11	0.83	1	12.83	30	12.47	2	0
Das	5	10.37	6	12.79	8	0.81	7	0.95	6	0.49	16	0.79	7	7.7	18	13.71	6	0
Bujnicki	10	10.49	7	14.67	15	0.71	30	0.84	36	0.41	19	0.68	28	17.61	40	16.72	25	0
Das	6	10.51	8	12.71	6	0.83	5	0.95	7	0.58	7	0.8	6	5.44	11	14.74	13	0
Das	4	10.52	9	12.73	7	0.83	4	0.97	4	0.52	12	0.8	4	7.38	16	13.69	5	0
Bujnicki	5	10.71	10	13.68	9	0.78	13	0.88	31	0.61	4	0.75	11	14.09	35	14.29	8	0
Ding	10	10.85	11	14.45	14	0.75	19	0.95	10	*	*	0.69	26	12.49	28	16.21	20	0
Bujnicki	3	10.89	12	13.89	10	0.78	11	0.91	23	0.62	2	0.75	12	19.53	41	14.57	12	0
Ding	3	11.07	13	15.57	19	0.71	31	0.94	12	0	31	0.66	31	14.41	36	17.79	32	0
Bujnicki	8	11.09	14	14.07	12	0.79	10	0.89	29	0.61	5	0.76	9	5.76	12	15.17	14	0
Chen	3	11.21	15	14.72	16	0.76	16	0.91	26	0.29	24	0.72	17	3.2	9	17.36	29	0
Chen	9	11.26	16	17.33	30	0.65	38	0.83	38	0.41	20	0.59	39	2.58	8	22.23	42	0
Bujnicki	6	11.3	17	14.85	17	0.76	17	0.88	32	0.5	13	0.73	16	11.85	25	14.07	7	0
Bujnicki	2	11.38	18	14.04	11	0.81	8	0.92	15	0.47	17	0.78	8	12.81	29	14.53	11	0
Chen	5	11.56	19	15.6	20	0.74	25	0.92	17	0.24	28	0.69	24	1.92	6	16.84	27	0
Bujnicki	4	11.62	20	14.08	13	0.82	6	0.94	11	0.55	9	0.8	5	16.65	38	13.5	4	0
Chen	6	11.72	21	16.96	27	0.69	36	0.87	33	0.5	15	0.62	36	1.29	5	22.11	41	0
Ding	1	11.74	22	16.89	26	0.69	35	0.92	18	*	*	0.62	37	14.09	34	16.84	26	0
Bujnicki	1	11.81	23	15.09	18	0.78	12	0.9	28	0.73	1	0.74	13	7.68	17	14.51	10	0
Ding	5	11.88	24	15.97	21	0.74	24	0.94	14	0	33	0.7	23	12.17	27	16.92	28	0
Ding	7	11.94	25	16.2	23	0.74	27	0.97	5	*	*	0.66	30	11.21	23	15.52	15	0
Chen	10	11.99	26	16.11	22	0.74	23	0.91	25	0.24	25	0.7	21	1.28	3	17.79	33	0
Chen	2	12.65	27	16.86	25	0.75	22	0.89	30	0.24	26	0.72	19	0.64	1	16.52	22	0
Ding	6	12.76	28	17.27	28	0.74	26	0.94	13	0	34	0.69	27	7.36	14	15.99	17	0
Chen	7	12.77	29	18.35	33	0.7	34	0.86	34	0.24	29	0.65	34	24.02	42	18.59	38	0
Chen	4	12.78	30	17.76	32	0.72	29	0.91	27	0.24	27	0.66	29	1.28	4	17.46	30	0
Chen	1	12.93	31	16.32	24	0.79	9	0.92	16	0.47	18	0.75	10	11.85	26	17.94	34	0
Ding	2	12.95	32	17.67	31	0.73	28	0.92	19	0	30	0.69	25	17.61	39	17.67	31	0
Adamiak	1	13.47	33	17.31	29	0.78	14	0.91	21	0.61	3	0.73	15	10.25	20	16.25	21	0
Adamiak	2	14.07	34	18.69	34	0.75	18	0.91	22	0.55	8	0.7	22	11.21	22	16.2	19	1.11e-16
Ding	8	14.44	35	20.42	36	0.71	32	0.92	20	0	35	0.65	33	13.77	32	16.56	23	4.996e-16
Ding	4	14.67	36	19.16	35	0.77	15	0.95	9	0	32	0.72	18	10.89	21	16.17	18	1.443e-15
Ding	9	15.61	37	22.12	37	0.7	33	0.95	8	0	36	0.66	32	13.45	31	16.64	24	8.216e-14
Chen	8	15.69	38	23.3	38	0.67	37	0.85	35	0.36	21	0.62	35	2.26	7	20.41	40	1.162e-13
Dokholyan	2	18.58	39	34.26	39	0.54	41	0.7	39	0	37	0.49	41	11.53	24	18.91	39	5.154e-09
Dokholyan	1	23.08	40	38.16	40	0.6	39	0.67	41	0.29	23	0.6	38	7.36	15	17.96	35	0.0006276
Dokholyan	3	24.09	41	42.46	41	0.57	40	0.69	40	*	*	0.53	40	6.4	13	17.99	36	0.003867
Dokholyan	4	30.95	42	79.67	42	0.39	42	0.29	42	0	38	0.47	42	9.61	19	18.49	37	0.8745
Mean		12.6812		18.4679		0.735238		0.884524		0.347895		0.696905		9.70143		16.3505
Srandard deviation		4.57513		11.9127		0.0882137		0.117561		0.232718		0.0835052		5.69724		2.27088
Values in each row correspond to a predicted model.
aName of the research group that submitted the model.
bNumber of the model among all models from the same group.
cRMSD of the model compared with the accepted structure (in Å).
dColumns indicate the rank of the model with respect to the left-hand column metric.
eDI all is the Deformation Index taking into account all interactions (stacking, Watson–Crick, and non-Watson–Crick).
fINF all is the Interaction Network Fidelity taking into account all interactions.
gINF wc is the Interaction Network Fidelity taking into account only Watson–Crick interactions.
hINF nwc is the Interaction Network Fidelity taking into account only non-Watson–Crick interactions.
iINF stack is the Interaction Network Fidelity taking into account only stacking interactions.
jClash Score as computed by the MolProbity suite (Davis et al. 2007).
kMCQ Score is a comparison to native structure in torsion angle space (in degrees).
*Means the non-WC interaction is not available in the structure.
TABLE 3. Result summary of Puzzle 12.
Groupa	Numberb	RMSDc	Rank	DI alle	Rankd	INF allf	Rankd	INF wcg	Rankd	INF nwch	Rankd	INF stackingi	Rankd	Clash Scorej	Rankd	MCQk	Rankd	P-value
Ding	12	10.06	1	14.45	1	0.7	25	0.86	24	0	43	0.66	25	12.61	30	10.32	35	0
Ding	11	10.39	2	14.55	2	0.71	14	0.85	33	0	42	0.69	12	11.38	25	6.2	3	0
Bujnicki	8	10.53	3	14.89	3	0.71	18	0.85	34	0.14	29	0.69	11	33.14	49	9.44	18	0
Das	7	11.11	4	15.33	5	0.72	7	0.9	6	0.54	2	0.66	26	16.52	39	10.28	32	0
Bujnicki	3	11.43	5	15.26	4	0.75	1	0.87	20	0.25	14	0.75	1	27.94	46	10.8	40	0
Bujnicki	10	11.96	6	16.56	6	0.72	11	0.85	31	0.18	24	0.71	5	27.94	47	9.82	24	0
Bujnicki	5	12.21	7	16.89	7	0.72	10	0.88	14	0.18	23	0.69	8	28.19	48	9.73	22	0
Das	8	12.82	8	17.59	9	0.73	5	0.88	13	0.27	10	0.7	6	2.97	7	6.19	2	0
Das	2	12.83	9	17.25	8	0.74	2	0.93	1	0.4	5	0.69	10	11.73	27	11.33	43	0
Das	5	12.92	10	17.87	10	0.72	8	0.9	5	0.27	9	0.68	14	10.54	21	10.28	33	0
Adamiak	3	12.94	11	19.41	17	0.67	38	0.9	2	0.18	21	0.59	45	9.15	14	7.66	6	0
Das	6	12.98	12	18.51	12	0.7	22	0.88	12	0.25	12	0.67	24	11.02	22	10.96	42	0
Adamiak	2	13.33	13	19.6	18	0.68	29	0.9	7	0.25	11	0.61	43	7.92	12	8.15	8	0
Ding	8	13.36	14	20.05	21	0.67	39	0.86	26	0	39	0.63	34	13.85	35	8.62	12	0
Bujnicki	7	13.39	15	18.79	13	0.71	15	0.78	48	0.16	27	0.73	4	18.55	40	9.99	26	0
Bujnicki	9	13.42	16	18.85	14	0.71	16	0.79	46	0	48	0.74	2	25.72	45	9.86	25	0
Das	9	13.46	17	18.09	11	0.74	3	0.85	30	0.2	16	0.73	3	3.46	10	10.83	41	0
Ding	1	13.53	18	19.65	20	0.69	27	0.86	25	0	33	0.66	27	14.84	36	10.02	27	0
Das	3	13.71	19	19.28	16	0.71	17	0.89	8	0.34	7	0.67	23	13.17	33	10.11	28	0
Das	1	13.91	20	19.1	15	0.73	6	0.9	3	0.4	4	0.68	19	10.06	18	10.78	39	0
Bujnicki	4	14.04	21	19.62	19	0.72	13	0.83	42	0.2	17	0.7	7	22.01	43	7.28	5	0
Ding	4	14.05	22	20.88	23	0.67	34	0.86	23	0	35	0.63	33	13.11	32	9.27	15	0
Adamiak	1	14.37	23	20.39	22	0.7	20	0.89	9	0.2	15	0.66	28	10.14	19	8.47	9	0
Bujnicki	6	14.49	24	21.54	24	0.67	35	0.81	43	0	47	0.69	13	21.51	42	10.74	38	0
Ding	9	14.58	25	21.94	25	0.66	40	0.84	36	0	40	0.62	35	12.86	31	7.75	7	0
Ding	6	15.41	26	23.01	27	0.67	36	0.87	16	0	37	0.61	38	15.33	37	9.8	23	0
Chen	4	16.05	27	24.88	29	0.65	46	0.87	21	0.13	31	0.59	47	1.73	4	11.91	47	5.551e-17
Das	10	16.69	28	22.75	26	0.73	4	0.88	11	0.61	1	0.68	20	3.22	9	10.64	37	1.221e-15
Ding	3	17.39	29	25.09	31	0.69	26	0.85	32	0.25	13	0.65	29	16.33	38	10.31	34	2.554e-14
Ding	7	17.52	30	24.83	28	0.71	19	0.87	17	0	38	0.68	16	10.14	20	8.55	11	4.546e-14
Bujnicki	2	17.74	31	26.1	32	0.68	30	0.83	37	0.18	22	0.65	30	11.13	23	8.54	10	1.139e-13
Chen	8	17.97	32	26.57	33	0.68	32	0.83	41	0.18	26	0.64	31	9.64	17	10.2	30	2.852e-13
Das	4	18.01	33	25.03	30	0.72	12	0.9	4	0.27	8	0.68	18	11.49	26	10.15	29	3.451e-13
Chen	9	18.25	34	27.29	36	0.67	37	0.88	10	0.14	30	0.62	37	11.13	24	12.04	49	9.077e-13
Chen	2	18.57	35	28.42	38	0.65	42	0.83	39	0.2	18	0.6	44	0.49	2	9.73	21	3.196e-12
Ding	10	18.76	36	26.68	34	0.7	21	0.87	18	0	41	0.68	21	12.12	29	9.64	20	6.49e-12
Ding	2	18.76	37	26.74	35	0.7	23	0.84	35	0	34	0.68	15	11.87	28	9.54	19	6.681e-12
Chen	3	19.23	38	29.8	43	0.65	45	0.83	40	0	50	0.61	41	0.49	3	10.54	36	3.87e-11
Chen	10	19.36	39	30	45	0.65	44	0.83	38	0	49	0.61	39	13.6	34	11.72	45	6.229e-11
Chen	5	19.47	40	29.76	42	0.65	41	0.86	28	0.13	32	0.61	40	2.47	6	11.9	46	9.278e-11
Chen	6	19.54	41	30.01	46	0.65	43	0.86	29	0	51	0.61	42	2.97	8	12.3	50	1.204e-10
Kevin	3	19.76	42	31.83	47	0.62	48	0.87	19	0	46	0.55	48	8.16	13	12.03	48	2.636e-10
Ding	5	19.79	43	27.39	37	0.72	9	0.87	15	0	36	0.69	9	9.39	15	17.58	51	2.95e-10
Kevin	2	20.02	44	29.62	40	0.68	31	0.78	47	0	45	0.68	17	9.64	16	5.97	1	6.619e-10
Chen	7	20.05	45	29.73	41	0.67	33	0.87	22	0.18	25	0.62	36	2.23	5	10.24	31	7.25e-10
Bujnicki	1	20.31	46	29.02	39	0.7	24	0.81	44	0.47	3	0.68	22	25.22	44	11.34	44	1.768e-09
Kevin	1	20.44	47	32.69	48	0.62	47	0.8	45	0	44	0.59	46	6.68	11	8.76	14	2.758e-09
Chen	1	20.49	48	29.94	44	0.69	28	0.86	27	0.35	6	0.63	32	0	1	9.38	16	3.245e-09
Xiao	1	29.53	49	80.03	50	0.37	50	0.23	50	0.16	28	0.45	50	45.06	50	8.74	13	0.2171
Xiao	2	29.56	50	80.18	51	0.37	51	0.23	51	0.2	19	0.45	51	50.47	51	9.42	17	0.2214
Xiao	3	36.56	51	72.34	49	0.51	49	0.49	49	0.2	20	0.54	49	19.81	41	6.53	4	0.9991
Mean		16.6088		26.0014		0.67549		0.825882		0.158039		0.647255		13.7478		9.85059
Srandard deviation		5.02811		14.0285		0.0738462		0.1359		0.154674		0.0611581		10.4647		1.9006
Values in each row correspond to a predicted model.
aName of the research group that submitted the model.
bNumber of the model among all models from the same group.
cRMSD of the model compared with the accepted structure (in Å).
dColumns indicate the rank of the model with respect to the left-hand column metric.
eDI all is the Deformation Index taking into account all interactions (stacking, Watson–Crick, and non-Watson–Crick).
fINF all is the Interaction Network Fidelity taking into account all interactions.
gINF wc is the Interaction Network Fidelity taking into account only Watson–Crick interactions.
hINF nwc is the Interaction Network Fidelity taking into account only non-Watson–Crick interactions.
iINF stack is the Interaction Network Fidelity taking into account only stacking interactions.
jClash Score as computed by the MolProbity suite (Davis et al. 2007).
kMCQ Score is a comparison to native structure in torsion angle space (in degrees).
TABLE 4. Result summary of Puzzle 13.
Groupa	Numberb	RMSDc	Rank	DI alle	Rankd	INF allf	Rankd	INF wcg	Rankd	INF nwch	Rankd	INF stackingi	Rankd	Clash Scorej	Rankd	MCQk	Rankd	P-value
Das	7	5.41	1	7.032	1	0.769	16	0.905	17	0.258	5	0.755	16	10.85	32	12.377	19	0	0
Das	2	5.553	2	7.112	2	0.781	9	0.927	5	0.218	6	0.779	8	4.34	19	10.699	2	0	0
Chen	5	6.547	3	8.107	3	0.808	2	0.951	3	0	46	0.778	9	0.43	6	19.089	51	5.551e-17	0
Das	1	7.193	4	9.702	4	0.741	31	0.865	33	0	14	0.749	20	5.21	21	13.679	33	6.106e-16	0
Bujinicki	3	8.377	5	11.054	5	0.758	22	0.819	36	0	11	0.762	12	22.13	50	12.783	24	1.045e-13	0
Das	3	8.87	6	11.838	7	0.749	26	0.927	6	0.258	4	0.714	27	6.07	23	12.028	10	7.795e-13	0
Bujinicki	1	8.972	7	11.137	6	0.806	3	0.865	31	0	9	0.831	1	37.38	54	12.996	26	1.171e-12	0
Chen	2	9.434	8	12.107	9	0.779	10	0.927	13	0	43	0.755	17	0.43	5	19.787	52	7.116e-12	0
Adamiak	1	9.47	9	12.43	10	0.762	20	0.951	1	0	8	0.709	30	6.08	24	12.206	14	8.159e-12	0
Chen	3	9.616	10	11.928	8	0.806	4	0.951	2	0	44	0.775	11	1.74	15	17.086	45	1.419e-11	0
Das	4	11.011	11	15.286	11	0.72	36	0.884	25	0	16	0.692	35	8.68	27	11.541	5	2.057e-09	0
Das	10	11.894	12	15.519	12	0.766	17	0.905	15	0	15	0.781	7	5.64	22	10.973	3	3.544e-08	0
Bujinicki	5	11.96	13	16.523	16	0.724	35	0.884	23	0	13	0.689	36	9.11	29	12.719	23	4.342e-08	0
Das	5	12.092	14	16.376	14	0.738	32	0.905	16	0.174	7	0.754	18	15.18	45	13.08	27	6.494e-08	0
Das	9	12.129	15	17.157	17	0.707	38	0.905	18	0	18	0.643	42	11.71	36	12.654	21	7.258e-08	0
Bujinicki	8	12.502	16	16.072	13	0.778	11	0.819	37	*	*	0.784	6	1.74	12	11.669	6	2.191e-07	0
Bujinicki	7	12.807	17	16.516	15	0.775	13	0.884	24	*	*	0.749	19	12.15	37	12.203	13	5.251e-07	0
Das	8	13.156	18	17.23	18	0.764	19	0.865	34	0.408	2	0.736	21	4.77	20	13.111	29	1.381e-06	0
Ding	3	13.5	19	18.078	21	0.747	28	0.905	19	0	22	0.708	31	13.02	39	12.26	15	3.452e-06	0
Bujinicki	2	13.759	20	17.754	19	0.775	12	0.865	32	0	10	0.775	10	20.39	49	12.079	11	6.709e-06	0
Ding	4	14.114	21	18.553	22	0.761	21	0.927	8	0	23	0.719	26	10.41	30	13.089	28	1.623e-05	0
Das	6	14.405	22	20.19	32	0.713	37	0.93	4	0	17	0.667	38	8.68	28	13.26	30	3.249e-05	0
Chen	8	14.43	23	17.929	20	0.805	5	0.9	21	0	48	0.799	4	2.17	17	17.345	46	3.447e-05	0
Bujinicki	4	14.564	24	18.854	23	0.772	15	0.884	22	0	12	0.755	15	41.25	55	12.69	22	4.692e-05	0
Ding	8	14.623	25	19.289	24	0.758	23	0.927	11	0	27	0.732	22	6.94	26	13.585	32	5.374e-05	0
Ding	6	14.75	26	19.613	28	0.752	24	0.878	28	0	25	0.727	23	12.15	38	12.372	18	7.164e-05	0
Chen	1	14.758	27	19.762	29	0.747	29	0.927	12	0	42	0.708	32	0	2	15.109	38	7.297e-05	0
Bujinicki	10	14.839	28	26.518	41	0.56	43	0.393	43	*	*	0.66	39	3.04	18	10.996	4	8.731e-05	0
Ding	5	14.963	29	19.97	31	0.749	27	0.927	9	0	24	0.7	34	13.02	40	14.246	34	0.0001148	0
Chen	7	14.975	30	19.588	27	0.765	18	0.926	14	0	47	0.724	25	0.43	7	22.389	55	0.0001178	0
Chen	4	15.056	31	21.678	36	0.695	39	0.781	40	0	45	0.701	33	0	3	15.731	42	0.0001403	0
Bujinicki	6	15.191	32	20.431	33	0.744	30	0.837	35	*	*	0.724	24	6.51	25	9.728	1	0.0001874	0
Dokholyan	2	15.231	33	22.828	37	0.667	40	0.765	41	0	29	0.653	41	10.41	31	12.577	20	0.0002036	2
Chen	9	15.231	34	19.385	26	0.786	8	0.874	29	0	49	0.811	3	0.43	8	17.771	48	0.0002038	0
Chen	6	15.923	35	19.903	30	0.8	6	0.868	30	0.408	3	0.796	5	0	4	14.325	35	0.0008142	2
Ding	1	16.168	36	19.349	25	0.836	1	0.927	7	0	19	0.831	2	13.45	41	12.332	17	0.001286	0
Ding	7	16.276	37	20.661	34	0.788	7	0.927	10	0	26	0.759	14	18.22	47	13.276	31	0.001567	0
Ding	2	16.382	38	21.127	35	0.775	14	0.878	27	0	21	0.762	13	19.09	48	12.975	25	0.001891	0
Dokholyan	1	16.453	39	25.918	40	0.635	41	0.8	38	0	28	0.618	45	13.88	43	16.472	44	0.002144	1
Dokholyan	5	16.686	40	27.54	43	0.606	42	0.765	42	0	32	0.579	50	14.75	44	15.478	40	0.003197	1
Xiao	1	16.723	41	38.858	45	0.43	53	0.345	44	0	33	0.493	53	1.33	11	11.918	8	0.0034	0
Ding	10	16.77	42	23.016	39	0.729	34	0.901	20	0	20	0.681	37	11.28	34	12.331	16	0.003679	0
Bujinicki	9	16.992	43	31.497	44	0.539	44	0.333	47	*	*	0.655	40	1.74	13	11.829	7	0.005283	0
Ding	9	17.218	44	22.895	38	0.752	25	0.884	26	*	*	0.714	28	10.85	33	12.165	12	0.007522	0
Xiao	3	17.268	45	107.471	55	0.161	55	0	55	0	36	0.218	55	15.42	46	17.574	47	0.008119	0
Xiao	5	20.052	46	27.355	42	0.733	33	0.8	39	0.667	1	0.712	29	26.48	51	16.168	43	0.1958	1
Dokholyan	4	21.391	47	42.692	46	0.501	48	0.336	45	0	31	0.629	44	13.45	42	15.102	37	0.455	1
Dokholyan	3	22.869	48	47.415	48	0.482	50	0.303	49	0	30	0.595	46	11.28	35	11.951	9	0.7605	0
Xiao	6	24.182	49	48.072	49	0.503	47	0.336	46	0	38	0.59	49	1.74	14	21.246	54	0.9247	2
Xiao	10	24.208	50	46.749	47	0.518	45	0.294	50	0	34	0.641	43	1.3	9	17.838	49	0.9267	2
Xiao	2	24.392	51	107.175	54	0.228	54	0	54	0	35	0.302	54	27.77	52	15.348	39	0.94	0
Xiao	4	24.422	52	53.902	52	0.453	51	0.294	51	0	37	0.539	52	0	1	15.508	41	0.9419	2
Xiao	9	24.717	53	48.835	50	0.506	46	0.324	48	0	41	0.594	47	2.17	16	20.11	53	0.9586	2
Xiao	8	25.154	54	51.017	51	0.493	49	0.286	52	0	40	0.593	48	1.3	10	14.455	36	0.976	2
Xiao	7	27.591	55	62.16	53	0.444	52	0.282	53	0	39	0.557	51	32.16	53	18.123	50	0.9996	0
Mean		16.997		30.5558		0.655674		0.692814		0.0447838		0.669209		10.2598		14.3532
Srandard deviation		4.18629		21.1248		0.157665		0.291622		0.142779		0.120259		9.38528		2.79073
Values in each row correspond to a predicted model.
aName of the research group that submitted the model.
bNumber of the model among all models from the same group.
cRMSD of the model compared with the accepted structure (in Å).
dColumns indicate the rank of the model with respect to the left-hand column metric.
eDI all is the Deformation Index taking into account all interactions (stacking, Watson–Crick, and non-Watson–Crick).
fINF all is the Interaction Network Fidelity taking into account all interactions.
gINF wc is the Interaction Network Fidelity taking into account only Watson–Crick interactions.
hINF nwc is the Interaction Network Fidelity taking into account only non-Watson–Crick interactions.
iINF stack is the Interaction Network Fidelity taking into account only stacking interactions.
jClash Score as computed by the MolProbity suite (Davis et al. 2007).
kMCQ Score is a comparison to native structure in torsion angle space (in degrees).
*Means the non-WC interaction is not available in the structure.
TABLE 5. Result summary of Puzzle 14 in free state.
Groupa	Numberb	RMSDc	Rank	DI alle	Rankd	INF allf	Rankd	INF wcg	Rankd	INF nwch	Rankd	INF stackingi	Rankd	Clash Scorej	Rankd	MCQk	Rankd	P-value
Das_PostExp	2	6.513	1	8.276	4	0.787	23	0.884	49	0.354	32	0.805	6	10.66	32	18.884	39	7.216e-16	1
Das_PreExp	1	6.895	2	7.838	1	0.88	2	0.913	28	0.913	2	0.865	2	16.24	48	14.197	1	3.941e-15	0
Das_PostExp	6	6.895	3	7.838	2	0.88	3	0.913	31	0.913	8	0.865	3	16.24	49	14.197	2	3.941e-15	0
Ding_PostExp	8	7.063	4	10.006	5	0.706	44	0.968	8	0	40	0.671	42	14.21	44	17.83	33	8.16e-15	0
Das_PostExp	3	7.065	5	8.135	3	0.868	4	0.889	42	0.913	7	0.857	4	5.58	15	14.539	8	8.271e-15	0
Ding_PostExp	9	7.199	6	10.675	9	0.674	48	1	1	0	41	0.559	52	11.17	33	20.934	49	1.471e-14	1
Ding_PostExp	6	7.543	7	10.612	7	0.711	41	0.938	18	0	39	0.627	46	13.2	40	20.763	47	6.339e-14	1
Das_PreExp	9	8.382	8	10.12	6	0.828	7	0.889	41	0.913	5	0.795	10	4.57	11	14.512	6	1.907e-12	0
Das_PostExp	5	8.658	9	10.613	8	0.816	12	0.889	43	0.772	17	0.795	11	5.58	16	14.524	7	5.589e-12	0
Ding_PostExp	4	8.719	10	13.699	18	0.636	51	0.913	33	0	38	0.573	51	13.71	41	17.084	29	7.071e-12	0
Ding_PreExp	4	8.931	11	12.531	13	0.713	40	0.968	11	0	44	0.682	40	16.75	50	17.888	34	1.581e-11	0
Chen_PostExp	2	9.356	12	11.824	10	0.791	20	0.904	34	0.289	33	0.801	7	4.55	8	16.902	27	7.634e-11	0
Ding_PreExp	1	9.507	13	13.681	17	0.695	46	0.933	20	0	42	0.662	43	11.68	36	17.7	32	1.317e-10	0
Das_PreExp	5	9.775	14	11.848	11	0.825	8	0.889	39	0.913	3	0.791	14	6.09	18	15.172	12	3.418e-10	0
Das_PostExp	10	9.775	15	11.848	12	0.825	9	0.889	47	0.913	9	0.791	15	6.09	19	15.172	13	3.418e-10	0
Ding_PostExp	10	10.069	16	12.93	14	0.779	28	1	2	*	*	0.687	38	11.68	35	20.563	46	9.494e-10	1
Das_PreExp	3	10.086	17	13.163	15	0.766	34	0.918	25	0.408	27	0.741	27	8.63	27	19.172	41	1.006e-09	1
Chen_PostExp	5	10.563	18	13.302	16	0.794	19	0.933	22	0.408	29	0.786	16	1.01	1	17.646	31	4.958e-09	0
Chen_PostExp	6	11.337	19	14.695	24	0.772	30	0.933	23	0.408	30	0.751	24	4.05	5	14.964	9	5.735e-08	0
Das_PreExp	2	11.406	20	13.928	19	0.819	10	0.889	37	0.816	12	0.795	9	5.58	13	14.337	3	7.059e-08	0
Das_PostExp	7	11.406	21	13.928	20	0.819	11	0.889	44	0.816	15	0.795	12	5.58	17	14.337	4	7.059e-08	0
Das_PostExp	4	11.467	22	14.173	22	0.809	15	0.918	26	0.447	24	0.796	8	6.6	21	20.468	45	8.481e-08	1
Bujnicki_PreExp	3	11.601	23	14.694	23	0.789	22	0.968	6	0.408	26	0.764	21	8.63	26	20.888	48	1.264e-07	1
Das_PreExp	10	11.749	24	15.298	25	0.768	31	0.889	36	0.667	21	0.736	29	6.6	20	16.717	25	1.958e-07	0
Das_PostExp	9	11.749	25	15.298	26	0.768	33	0.889	46	0.667	22	0.736	30	6.6	22	16.717	26	1.958e-07	0
Ding_PostExp	3	12.6	26	17.336	31	0.727	37	0.913	32	0	37	0.714	34	15.23	47	17.531	30	2.111e-06	0
Bujnicki_PreExp	1	12.745	27	13.974	21	0.912	1	0.968	4	0.913	1	0.892	1	3.55	4	18.832	38	3.093e-06	0
Chen_PostExp	7	13.114	28	17.322	30	0.757	35	0.968	14	0	47	0.693	36	4.55	9	20.996	51	7.981e-06	1
Bujnicki_PostExp	1	13.24	29	16.751	29	0.79	21	0.889	35	0.816	11	0.751	22	14.74	45	16.29	22	1.094e-05	0
Das_PreExp	6	13.279	30	16.533	27	0.803	16	0.913	29	0.913	4	0.747	25	10.15	30	16.195	20	1.205e-05	0
Das_PostExp	1	13.279	31	16.533	28	0.803	18	0.913	30	0.913	6	0.747	26	10.15	31	16.195	21	1.205e-05	0
Bujnicki_PreExp	4	13.897	32	21.354	36	0.651	50	0.845	51	*	*	0.617	47	7.61	23	15.607	16	5.233e-05	0
Chen_PostExp	10	14.796	33	18.865	32	0.784	26	1	3	0	46	0.723	33	4.55	7	16.349	24	0.0003622	1
Bujnicki_PostExp	2	15.094	34	19.372	33	0.779	27	0.877	50	0.73	18	0.751	23	22.85	51	16.309	23	0.0006533	0
Das_PreExp	8	15.825	35	19.703	34	0.803	17	0.889	40	0.816	14	0.771	20	4.57	10	14.483	5	0.002488	0
Bujnicki_PostExp	3	15.983	36	25.204	48	0.634	52	0.845	52	0	34	0.6	50	12.7	39	16.027	18	0.003254	0
Das_PreExp	7	16.446	37	21.425	37	0.768	32	0.943	16	0.408	28	0.734	31	5.58	14	19.122	40	0.006877	1
Ding_PostExp	1	16.461	38	23.535	40	0.699	45	0.889	48	0	35	0.683	39	14.21	43	15.448	15	0.007032	0
Chen_PostExp	1	16.851	39	24.412	46	0.69	47	0.968	12	0	45	0.608	49	4.55	6	20.13	44	0.01259	1
Ding_PostExp	7	17.081	40	25.387	49	0.673	49	0.939	17	*	*	0.61	48	9.64	29	18.633	36	0.01739	0
Ding_PostExp	5	17.19	41	24.352	43	0.706	43	0.968	7	*	*	0.648	45	7.61	24	15.446	14	0.02016	0
Bujnicki_PreExp	2	17.217	42	20.406	35	0.844	5	0.968	5	0.707	19	0.815	5	9.14	28	19.266	42	0.0209	0
Ding_PreExp	2	17.758	43	24.79	47	0.716	38	0.968	9	0	43	0.678	41	11.17	34	18.27	35	0.04138	0
Bujnicki_PostExp	4	17.978	44	23.218	39	0.774	29	0.913	27	0.707	20	0.732	32	23.86	52	21.508	52	0.0534	0
Ding_PostExp	2	18.381	45	26.048	50	0.706	42	0.933	19	0	36	0.688	37	15.23	46	16.979	28	0.08248	0
Chen_PostExp	8	18.56	46	23.596	41	0.787	24	0.968	15	0.5	23	0.741	28	3.04	3	20.942	50	0.09868	1
Chen_PostExp	9	18.837	47	23.926	42	0.787	25	0.933	24	0.408	31	0.777	19	5.06	12	16.023	17	0.1281	0
Chen_PostExp	4	18.944	48	22.585	38	0.839	6	0.933	21	0.913	10	0.795	13	1.52	2	16.098	19	0.141	0
Das_PreExp	4	19.765	49	24.409	44	0.81	13	0.889	38	0.816	13	0.782	17	12.2	37	14.968	10	0.2677	0
Das_PostExp	8	19.765	50	24.409	45	0.81	14	0.889	45	0.816	16	0.782	18	12.2	38	14.968	11	0.2677	0
Ding_PreExp	3	20.17	51	28.261	51	0.714	39	0.968	10	*	*	0.659	44	13.71	42	18.713	37	0.3464	0
Chen_PostExp	3	21.793	52	28.966	52	0.752	36	0.968	13	0.447	25	0.7	35	8.1	25	19.639	43	0.694	1
Mean		11.6383		15.3195		0.770024		0.921429		0.477737		0.734048		9.11095		17.1182
Srandard deviation		3.30822		4.93271		0.0674021		0.0400464		0.376764		0.08251		4.6696		2.19353
Values in each row correspond to a predicted model.
aName of the research group that submitted the model.
bNumber of the model among all models from the same group.
cRMSD of the model compared with the accepted structure (in Å).
dColumns indicate the rank of the model with respect to the left-hand column metric.
eDI all is the Deformation Index taking into account all interactions (stacking, Watson–Crick, and non-Watson–Crick).
fINF all is the Interaction Network Fidelity taking into account all interactions.
gINF wc is the Interaction Network Fidelity taking into account only Watson–Crick interactions.
hINF nwc is the Interaction Network Fidelity taking into account only non-Watson–Crick interactions.
iINF stack is the Interaction Network Fidelity taking into account only stacking interactions.
jClash Score as computed by the MolProbity suite (Davis et al. 2007).
kMCQ Score is a comparison to native structure in torsion angle space (in degrees).
*Means the non-WC interaction is not available in the structure.
TABLE 6. Result summary of Puzzle 14 in bound state.
Groupa	Numberb	RMSDc	Rank	DI alle	Rankd	INF allf	Rankd	INF wcg	Rankd	INF nwch	Rankd	INF stackingi	Rankd	Clash Scorej	Rankd	MCQk	Rankd	P-value
Bujnicki_PreExp	2	4.995	1	6.334	1	0.789	11	0.939	23	0.596	25	0.767	7	9.12	33	18.92	2	0
Bujnicki_PreExp	1	5.668	2	7.337	2	0.773	20	0.938	24	0.596	24	0.741	19	7.6	26	18.62	1	0
Bujnicki_PreExp	4	5.879	3	7.926	3	0.742	30	0.918	34	0.577	28	0.701	31	11.18	37	14.687	10	46.186
Bujnicki_PreExp	3	6.737	4	8.549	4	0.788	12	0.938	25	0.667	19	0.756	10	8.61	29	18.97	3	0
Das_PreExp	6	7.249	5	8.902	5	0.814	2	0.894	47	0.722	10	0.801	2	11.65	38	16.576	32	40.254
Bujnicki_PreExp	5	7.491	6	9.779	7	0.766	21	0.894	43	0.632	20	0.739	21	0	1	15.441	16	41.102
Chen_PostExp	6	7.57	7	10.945	10	0.692	45	0.968	17	0.333	38	0.645	47	0	5	17.554	37	0
Chen_PostExp	2	7.641	8	10.567	9	0.723	33	0.938	33	0.25	42	0.701	32	0	3	17.34	35	0
Das_PreExp	9	7.694	9	9.516	6	0.809	4	0.894	48	0.722	12	0.792	4	6.08	20	15.088	11	45.763
Chen_PostExp	5	8.059	10	11.492	11	0.701	42	0.968	16	0.333	37	0.66	44	0.51	7	17.633	38	0
Das_PreExp	8	8.064	11	10.151	8	0.794	9	0.918	37	0.577	29	0.783	6	6.59	23	14.313	6	38.136
Das_PreExp	5	9.621	12	12.112	12	0.794	8	0.918	35	0.791	1	0.753	12	5.57	16	15.891	19	38.559
Das_PostExp	10	9.621	13	12.112	13	0.794	10	0.918	38	0.791	2	0.753	13	5.57	17	15.891	20	38.559
Chen_PostExp	7	10.825	14	15.874	23	0.682	47	0.968	18	0.333	39	0.629	50	0.51	8	18.469	43	0
Bujnicki_PreExp	6	10.957	15	13.392	14	0.818	1	0.884	53	0.745	5	0.81	1	8.11	28	17.982	40	43.22
Chen_PostExp	9	10.958	16	14.837	16	0.739	32	0.968	20	0.204	45	0.726	27	0.51	9	16.387	31	0
Ding_PostExp	1	11.126	17	17.344	27	0.642	55	0.968	5	0	46	0.616	54	11.14	35	20.24	56	24.576
Das_PreExp	2	11.473	18	14.997	18	0.765	22	0.894	44	0.596	26	0.745	15	2.53	10	15.319	13	35.169
Das_PostExp	7	11.473	19	14.997	19	0.765	23	0.894	50	0.596	27	0.745	16	2.53	11	15.319	14	35.169
Bujnicki_PostExp	5	11.517	20	16.389	25	0.703	39	0.884	52	0.667	18	0.645	46	23.3	62	24.256	64	0
Das_PostExp	2	11.607	21	14.991	17	0.774	18	0.894	49	0.745	7	0.737	22	8.61	31	15.708	17	36.441
Das_PreExp	7	11.63	22	14.584	15	0.797	7	0.918	36	0.722	11	0.765	8	12.16	41	15.304	12	35.593
Das_PostExp	5	11.641	23	15.44	20	0.754	28	0.884	55	0.722	13	0.712	30	6.08	21	14.476	8	36.017
Ding_PostExp	8	11.793	24	16.823	26	0.701	41	0.968	8	0	52	0.69	38	16.2	53	18.141	41	27.542
Ding_PostExp	2	11.9	25	17.636	30	0.675	48	0.968	6	0	47	0.641	48	13.68	46	19.081	47	27.542
Das_PreExp	3	12.247	26	17.39	28	0.704	36	0.894	45	0.298	40	0.696	34	11.66	39	16.221	28	0
Das_PostExp	8	12.247	27	17.39	29	0.704	37	0.894	51	0.298	41	0.696	35	11.66	40	16.221	29	0
Das_PreExp	1	12.306	28	15.637	21	0.787	13	0.943	21	0.707	15	0.744	17	7.09	24	16.093	24	34.746
Das_PostExp	6	12.306	29	15.637	22	0.787	14	0.943	22	0.707	16	0.744	18	7.09	25	16.093	25	34.746
Ding_PostExp	9	12.52	30	18.028	31	0.694	44	0.968	9	0	53	0.69	39	11.14	36	21.041	60	25.847
Bujnicki_PostExp	4	12.688	31	20.874	47	0.608	63	0.86	59	0.333	35	0.553	63	28.4	63	20.225	55	0
Das_PostExp	4	12.732	32	15.911	24	0.8	5	0.86	62	0.745	8	0.792	5	5.07	15	15.963	23	33.898
Ding_PreExp	2	12.756	33	18.905	38	0.675	49	0.968	11	0	56	0.65	45	16.21	54	20.246	58	26.695
Ding_PostExp	5	12.826	34	18.469	35	0.694	43	0.938	26	0	50	0.69	37	21.28	61	19.103	48	21.61
Ding_PreExp	3	12.965	35	18.144	32	0.715	34	1	2	0	57	0.686	43	16.21	55	18.177	42	31.356
Ding_PreExp	1	13.742	36	20.072	43	0.685	46	0.968	10	0	55	0.686	42	13.68	48	20.839	59	26.695
Das_PostExp	1	13.835	37	18.262	34	0.758	27	0.86	60	0.63	21	0.741	20	12.16	42	15.868	18	33.898
Bujnicki_PostExp	2	13.936	38	22.016	51	0.633	57	0.86	58	0.204	44	0.601	56	29.38	64	21.303	61	31.356
Bujnicki_PostExp	1	14.018	39	18.146	33	0.773	19	0.968	4	0.612	23	0.729	25	18.74	59	17.799	39	36.441
Das_PostExp	3	14.071	40	18.854	37	0.746	29	0.86	61	0.63	22	0.723	28	14.18	50	15.908	21	34.322
Ding_PreExp	7	14.161	41	21.634	49	0.655	53	0.938	30	0	61	0.636	49	16.21	56	20.074	53	0
Ding_PostExp	3	14.178	42	19.191	40	0.739	31	0.884	57	0	48	0.765	9	10.64	34	18.66	44	0
Ding_PreExp	4	14.485	43	23.344	53	0.621	59	0.968	12	0	58	0.58	58	17.73	58	19.252	49	26.695
Adamiak_PostExp	2	14.564	44	18.663	36	0.78	15	0.968	3	0.471	32	0.754	11	14.71	51	14.661	9	32.203
Chen_PostExp	8	14.69	45	19.336	41	0.76	26	0.968	19	0.5	31	0.728	26	2.53	12	16.313	30	0
Ding_PostExp	10	14.976	46	24.536	60	0.61	60	0.938	27	0	54	0.556	62	13.68	47	20.24	57	0
Adamiak_PostExp	1	15.097	47	19.46	42	0.776	16	0.904	40	0.745	3	0.735	23	5.58	18	12.313	4	41.102
Ding_PostExp	7	15.128	48	23.569	56	0.642	56	1	1	0	51	0.59	57	20.77	60	19.572	51	0
Ding_PreExp	6	15.155	49	24.83	61	0.61	61	0.938	29	0	60	0.575	59	8.61	32	19.552	50	0
Chen_PostExp	4	15.256	50	19.115	39	0.798	6	0.968	15	0.722	14	0.751	14	0	4	17.161	34	0
Bujnicki_PreExp	7	15.276	51	27.231	63	0.561	64	0.782	64	-1	63	0.523	64	8.61	30	24.205	63	0
Ding_PreExp	8	15.351	52	21.825	50	0.703	40	0.968	13	0	62	0.69	40	13.68	49	20.099	54	21.186
Das_PreExp	10	15.55	53	23.447	54	0.663	51	0.884	54	0.385	33	0.622	52	6.08	19	16.211	26	0
Das_PostExp	9	15.55	54	23.447	55	0.663	52	0.884	56	0.385	34	0.622	53	6.08	22	16.211	27	0
Ding_PostExp	4	15.597	55	23.92	57	0.652	54	0.968	7	0	49	0.614	55	15.7	52	19.802	52	0
Chen_PostExp	3	15.719	56	20.613	46	0.763	24	0.968	14	0.745	9	0.697	33	3.55	13	15.927	22	0
Adamiak_PreExp	1	15.834	57	20.41	44	0.776	17	0.904	41	0.745	4	0.735	24	5.07	14	13.305	5	43.22
Adamiak_PreExp	2	16.064	58	21.146	48	0.76	25	0.904	42	0.68	17	0.719	29	8.11	27	14.364	7	34.746
Bujnicki_PostExp	3	16.187	59	24.396	59	0.664	50	0.839	63	0.5	30	0.622	51	12.66	43	22.101	62	22.034
Chen_PostExp	10	16.396	60	23.078	52	0.71	35	0.938	32	0.333	36	0.688	41	0	2	15.357	15	0
Ding_PreExp	5	16.495	61	27.089	62	0.609	62	0.938	28	0	59	0.565	61	12.66	44	18.818	45	0
Das_PreExp	4	16.609	62	20.456	45	0.812	3	0.894	46	0.745	6	0.796	3	13.68	45	17.454	36	0
Ding_PostExp	6	17.096	63	24.28	58	0.704	38	0.91	39	-1	64	0.694	36	17.22	57	18.951	46	0
Chen_PostExp	1	17.25	64	27.366	64	0.63	58	0.938	31	0.236	43	0.568	60	0.51	6	16.683	33	0
Mean		11.5951		16.2288		0.727627		0.925		0.382725		0.699353		10.2129		17.661
Srandard deviation		2.84663		4.83342		0.0648561		0.0442005		0.357496		0.0704031		7.10251		2.46171
Values in each row correspond to a predicted model.
aName of the research group that submitted the model.
bNumber of the model among all models from the same group.
cRMSD of the model compared with the accepted structure (in Å).
dColumns indicate the rank of the model with respect to the left-hand column metric.
eDI all is the Deformation Index taking into account all interactions (stacking, Watson–Crick, and non-Watson–Crick).
fINF all is the Interaction Network Fidelity taking into account all interactions.
gINF wc is the Interaction Network Fidelity taking into account only Watson–Crick interactions.
hINF nwc is the Interaction Network Fidelity taking into account only non-Watson–Crick interactions.
iINF stack is the Interaction Network Fidelity taking into account only stacking interactions.
jClash Score as computed by the MolProbity suite (Davis et al. 2007).
kMCQ Score is a comparison to native structure in torsion angle space (in degrees).
*Means the non-WC interaction is not available in the structure.
TABLE 7. Result summary of Puzzle 7.
Groupa	Numberb	RMSDc	Rank	DI alle	Rankd	INF allf	Rankd	INF wcg	Rankd	INF nwch	Rankd	INF stackingi	Rankd	Clash Scorej	Rankd	MCQk	Rankd	P-value
Das	1	20.37	1	27.25	1	0.75	2	0.9	1	0.1	14	0.73	3	10.68	18	18.63	20	0
Das	2	23.02	2	31.73	3	0.72	17	0.85	11	0.1	15	0.71	10	7.9	12	16.9	11	0
Chen	5	23.29	3	30.52	2	0.76	1	0.88	3	0.16	8	0.74	2	61.9	48	5.46	2	0
Das	3	24.09	4	33.7	8	0.71	20	0.84	17	0.1	16	0.71	14	8.41	13	19.01	23	0
Das	5	24.2	5	32.71	4	0.74	3	0.88	2	0.15	10	0.7	16	7.4	10	18.94	22	0
Bujnicki	4	24.46	6	33.25	6	0.74	9	0.86	6	0	46	0.72	6	1.43	3	17.73	13	0
Bujnicki	5	24.46	7	33.25	5	0.74	10	0.86	7	0	47	0.72	7	2.27	7	17.73	12	0
Das	6	24.61	8	33.6	7	0.73	12	0.86	9	0.1	17	0.73	4	10.59	17	19.9	29	0
Das	7	24.89	9	35.24	10	0.71	22	0.84	20	0.11	13	0.69	21	13.46	25	16.67	10	0
Das	4	25	10	36.13	12	0.69	23	0.84	16	0.09	18	0.68	22	9.58	15	18.53	18	0
Bujnicki	3	25.89	11	35.03	9	0.74	5	0.86	5	0	45	0.71	12	1.76	5	18.2	16	0
Bujnicki	6	25.89	12	35.25	11	0.73	11	0.86	8	0	48	0.7	15	0.5	1	18.54	19	0
Ding	9	26.14	13	40.26	24	0.65	45	0.73	47	*	*	0.63	44	11.08	21	19.96	30	0
Bujnicki	7	26.45	14	36.25	13	0.73	14	0.86	10	0	49	0.71	13	1.01	2	18.63	21	5.551e-17
Das	8	26.51	15	36.31	14	0.73	13	0.85	12	0	32	0.74	1	7.73	11	18.38	17	5.551e-17
Major	3	26.66	16	39.31	18	0.68	31	0.8	29	0	21	0.66	31	56.3	45	28.92	51	1.11e-16
Ding	8	26.74	17	40.54	26	0.66	40	0.75	45	0	39	0.64	41	13.77	26	19.24	26	1.11e-16
Major	9	27.12	18	40.16	20	0.68	35	0.8	33	0	27	0.65	34	67.13	51	29.07	52	7.772e-16
Major	8	27.15	19	40.22	23	0.68	34	0.79	37	0	26	0.66	32	51.52	41	28.77	50	8.882e-16
Major	4	27.23	20	40.34	25	0.68	33	0.8	30	0	22	0.65	36	30.71	34	26.57	44	1.221e-15
Major	6	27.47	21	40.2	22	0.68	28	0.79	35	0	24	0.67	30	46.96	38	27.11	45	3.719e-15
Chen	4	27.57	22	37.3	15	0.74	6	0.85	14	0.22	4	0.71	11	65.65	50	5.81	6	5.662e-15
Major	2	27.91	23	40.63	27	0.69	24	0.8	28	0	20	0.67	29	51.94	42	28.36	48	2.398e-14
Major	5	28.09	24	40.89	29	0.69	25	0.79	34	0	23	0.67	25	38.47	37	26.56	43	5.151e-14
Major	7	28.09	25	40.9	30	0.69	26	0.79	36	0	25	0.67	26	35.01	36	26.5	42	5.257e-14
Chen	1	28.11	26	60.45	49	0.47	52	0.5	52	0	50	0.49	52	1.52	4	27.46	46	5.79e-14
Adamiak	5	28.36	27	40.07	19	0.71	21	0.84	15	0.15	9	0.67	27	9.91	16	21.08	36	1.589e-13
Adamiak	2	28.51	28	43.66	34	0.65	42	0.81	26	0	29	0.61	49	14.95	31	21.53	39	2.951e-13
Chen	7	28.65	29	38.86	16	0.74	8	0.84	19	0.17	7	0.72	8	71.32	52	5.37	1	5.253e-13
Major	1	28.66	30	42.57	33	0.67	36	0.8	32	0	19	0.65	38	33.49	35	28.62	49	5.427e-13
Ding	1	28.77	31	41.87	31	0.69	27	0.76	40	0	33	0.68	24	14.61	29	19.12	25	8.479e-13
Adamiak	1	28.78	32	42.19	32	0.68	29	0.81	25	0.14	12	0.65	35	14.45	28	22.57	41	8.886e-13
Chen	6	28.95	33	39.15	17	0.74	7	0.84	18	0.15	11	0.72	5	60.76	47	5.81	9	1.733e-12
Ding	6	29.01	34	44.07	38	0.66	41	0.76	41	*	*	0.63	45	10.92	20	19.8	28	2.171e-12
Ding	5	29.31	35	45	39	0.65	44	0.75	44	0	37	0.63	42	11.76	23	20.36	32	6.937e-12
Ding	7	29.46	36	43.97	36	0.67	38	0.76	39	0	38	0.65	37	12.26	24	20.55	34	1.264e-11
Dokholyan	1	29.62	37	44	37	0.67	37	0.87	4	0	41	0.6	51	7.05	9	22.07	40	2.251e-11
Chen	8	29.72	38	40.17	21	0.74	4	0.83	21	0.27	1	0.72	9	55.32	44	5.81	7	3.299e-11
Chen	3	29.72	39	40.75	28	0.73	15	0.85	13	0.19	5	0.7	18	53.52	43	5.8	5	3.35e-11
Adamiak	4	30.03	40	46.05	43	0.65	43	0.78	38	0	31	0.63	43	14.62	30	21.36	37	1.017e-10
Adamiak	3	30.56	41	45.11	40	0.68	32	0.81	27	0	30	0.64	39	17.64	33	21.47	38	6.739e-10
Major	10	31.21	42	45.9	42	0.68	30	0.8	31	0	28	0.66	33	47.05	39	28.3	47	5.866e-09
Ding	3	31.55	43	48.89	47	0.65	47	0.73	46	0	35	0.63	46	15.45	32	20.04	31	1.789e-08
Chen	10	31.57	44	43.69	35	0.72	18	0.82	24	0.22	2	0.7	19	47.47	40	5.8	3	1.86e-08
Ding	4	31.6	45	48.82	46	0.65	46	0.75	43	0	36	0.62	47	14.28	27	19.05	24	2.042e-08
Ding	2	32.34	46	48.77	45	0.66	39	0.75	42	0	34	0.64	40	10.92	19	20.48	33	1.952e-07
Chen	9	32.74	47	45.48	41	0.72	19	0.83	23	0.19	6	0.69	20	64.15	49	5.8	4	6.098e-07
Chen	2	34.04	48	46.77	44	0.73	16	0.83	22	0.22	3	0.7	17	59.79	46	5.81	8	1.811e-05
Ding	10	36.14	49	57.03	48	0.63	49	0.72	48	0	40	0.61	48	11.25	22	19.36	27	0.001522
Dokholyan	2	36.47	50	64.92	50	0.56	51	0.52	51	0	42	0.61	50	8.73	14	20.94	35	0.002728
Bujnicki	1	41.94	51	66	51	0.64	48	0.6	50	0	43	0.68	23	1.85	6	17.99	14	0.6019
Bujnicki	2	60.68	52	96.73	52	0.63	50	0.61	49	0	44	0.67	28	2.44	8	18.11	15	1
Mean		29.0346		42.729		0.688654		0.794231		0.0566		0.670577		25.0123		18.8573
Srandard deviation		5.79316		10.8735		0.0507214		0.0824703		0.0823038		0.0457364		22.5992		7.04562
Values in each row correspond to a predicted model.
aName of the research group that submitted the model.
bNumber of the model among all models from the same group.
cRMSD of the model compared with the accepted structure (in Å).
dColumns indicate the rank of the model with respect to the left-hand column metric.
eDI all is the Deformation Index taking into account all interactions (stacking, Watson–Crick, and non-Watson–Crick).
fINF all is the Interaction Network Fidelity taking into account all interactions.
gINF wc is the Interaction Network Fidelity taking into account only Watson–Crick interactions.
hINF nwc is the Interaction Network Fidelity taking into account only non-Watson–Crick interactions.
iINF stack is the Interaction Network Fidelity taking into account only stacking interactions.
jClash Score as computed by the MolProbity suite (Davis et al. 2007).
kMCQ Score is a comparison to native structure in torsion angle space (in degrees).
*Means the non-WC interaction is not available in the structure.
